# Supplementary material for: Multilevel Disparities of Sex-Differentiated Human Papilloma Virus-Positive Oropharyngeal Cancers in the United States
Source: J Clin Med. 2024 Oct 25;13(21):6392. doi: 10.3390/jcm13216392 (PMC11546109; doi:10.3390/jcm13216392)
Supplement: Supplementary file 1 [file jcm-13-06392-s001.zip]

Archive with 1 entries (1 files):
- jcm-3259272-supplementary.pdf
